# Supplementary material for: Frailty in older maintenance hemodialysis patients: A latent class analysis revealing personalized management
Source: PLoS One. 2026 Jun 16;21(6):e0351155. doi: 10.1371/journal.pone.0351155 (PMC13271483; doi:10.1371/journal.pone.0351155)
Supplement: S2 File — (XLSX) [file pone.0351155.s002.xlsx]

## Sheet: Data
BMI	Smoking	Drinking	Dialysis duration	Dialysis frequency	Regular dialysis	Dialysis hypotension	Primary disease	Combined hypertension	Combined heart disease	Combined diabetes	Polypharmacy	Frailty conditions	Weight loss	Fatigue	Low physical activity	Slowed walking speed	Low grip strength	Barthel index	Albumin	BUN	Scr	Ca	P	K	WBC	Hemoglobin	CRP	Class
1	1	1	24	3	1	2	1	1	1	2	1	1	2	2	2	2	1	1	41.5	38	1050	1.93	2.62	5.73	6.77	94	17	1
2	2	1	48	1	1	1	2	2	2	2	2	2	1	1	1	1	2	2	42.1	23	432	2.07	1.75	5.31	5.74	122	0	2
3	2	1	60	3	1	2	1	1	2	2	2	1	2	1	2	1	2	1	39.5	43	1236	1.81	1.93	4.89	6.44	111	2	1
1	2	1	48	3	1	2	1	1	1	2	1	0	2	2	2	2	2	0	44	28	1265	2.12	1.98	5.59	5.01	134	3	1
1	2	2	12	2	1	2	3	2	2	1	2	1	2	1	1	2	2	1	47	18	803	26.62	2.2	5.71	7.08	129	3	2
1	1	2	48	2	2	2	3	1	2	2	2	1	2	1	2	1	2	1	40.7	29	1017	2.11	2.29	5.57	4.62	119	0	1
1	1	1	24	1	1	2	1	2	2	1	2	2	1	1	1	1	1	3	43	9	450	2.05	1.72	4.63	3.81	138	8	2
1	1	1	36	1	1	2	2	2	2	1	2	2	2	1	1	2	1	2	19.3	19	558	2.15	1.71	6.42	2.33	98	32	2
1	1	2	12	1	1	2	1	2	2	1	2	2	1	1	1	1	1	3	37.7	21	565	2.11	2.17	5.39	5.97	117	2	2
1	2	1	12	1	1	2	3	2	1	1	1	2	1	1	1	1	1	3	37.3	18	908	1.91	2.83	4.62	5.36	140	14	2
3	3	1	36	3	1	2	1	1	2	1	1	1	2	1	2	1	2	1	36.9	20	1018	1.95	2.3	4.79	10.6	96	40	1
1	2	1	24	2	1	2	1	1	1	2	1	1	2	1	2	2	2	1	39.4	16	1253	1.98	2	4.68	3.86	109	3	1
2	1	3	18	1	1	2	3	2	1	2	2	2	1	1	1	2	1	2	37.3	23	664	2.27	2.76	7.19	10.88	114	1	2
1	1	1	50	1	1	2	4	2	2	1	2	2	1	1	1	1	1	3	38.6	20	786	1.84	1.78	5.11	7.56	103	5	2
1	2	3	48	3	1	2	1	1	2	2	2	1	2	2	2	2	1	1	38.9	25	683	2.06	0.88	4.64	6.81	87	2	1
1	2	1	50	3	1	2	4	1	1	2	1	1	2	1	2	2	1	1	39.1	25	871	2.26	3.01	5.49	4.73	132	24	1
3	2	2	4	3	1	2	1	1	2	2	2	1	2	1	2	2	1	1	42.3	43	1088	2.2	2.7	6.58	7.37	106	1	1
3	1	1	20	3	1	2	1	1	2	2	2	0	2	2	2	2	2	1	30.9	24	1229	2.38	2.86	6.4	8.82	98	5	1
2	2	1	69	2	1	1	3	1	1	2	1	0	2	2	2	2	2	2	35.5	38	903	2.16	1.87	6.71	6.66	90	21	1
1	1	1	13	2	1	2	2	2	1	2	2	2	2	1	1	2	1	1	39	23	495	1.83	1.95	5.65	9.65	117	14	2
1	2	2	27	3	1	2	1	1	1	2	1	0	2	2	2	2	2	0	36.6	43	1061	1.83	2.27	6.53	8.91	111	32	1
2	1	2	17	3	1	2	2	1	1	1	1	1	1	1	2	1	2	1	44.1	28	956	1.84	2.66	6.18	7.03	101	4	1
3	2	1	34	1	2	2	1	2	1	2	2	2	2	1	1	1	2	1	38.5	18	576	2.37	0.99	6.62	5.22	98	3	2
2	2	1	57	2	1	2	1	1	1	2	1	0	2	2	2	2	2	3	39.4	29	1151	2.34	1.02	6.33	7.99	107	7	1
1	1	1	24	3	1	2	2	1	1	1	1	1	2	2	2	1	1	2	37	9	1012	1.97	1.4	6.56	5.46	109	37	1
1	3	1	11	1	1	2	1	2	2	1	2	2	2	1	1	1	1	3	42.8	19	554	2.38	1.92	5.66	9.28	108	7	2
1	2	1	44	3	1	2	3	1	1	1	1	1	2	2	2	1	1	3	35.8	21	492	2.23	1.14	4.94	10.49	90	25	1
1	1	2	60	1	1	2	1	1	1	2	1	0	2	2	2	2	2	1	38.8	18	897	1.81	1.01	6.32	7.11	112	19	1
3	2	2	70	2	1	2	1	1	2	1	1	2	2	2	2	1	1	1	32.4	20	594	2.5	2.8	6.88	7.3	112	29	1
1	2	2	57	1	1	2	3	1	1	2	1	1	2	1	2	1	2	2	34	16	1178	2.52	2.64	7	7.99	116	5	1
1	2	1	23	1	1	2	4	2	2	2	2	2	2	1	1	1	1	3	36.5	23	595	2.53	1.71	4.96	10.47	88	1	2
1	1	1	30	1	1	2	1	2	1	2	2	2	2	1	1	2	1	1	39.4	20	745	2.23	2.26	4.96	6.51	122	30	2
3	3	2	41	2	1	2	3	1	2	1	1	1	2	2	2	1	2	1	42.2	25	542	2.44	1.32	5.17	5.77	138	24	1
1	1	1	48	3	1	2	1	1	1	1	1	1	2	1	2	2	1	1	31.8	25	805	2.62	2.92	6.98	10.24	98	20	1
3	2	1	8	1	1	2	1	2	2	2	2	2	2	1	1	1	2	1	33.4	43	583	1.85	1.12	5.67	5.48	134	10	2
2	1	1	42	2	1	1	2	1	1	1	1	2	1	1	2	2	1	2	30.2	24	960	2.36	1.68	6.76	3.94	120	21	1
3	1	2	32	3	1	2	1	2	2	2	2	1	2	2	1	2	1	1	22.6	24	646	2.24	2.13	6.68	4.59	120	8	2
1	2	1	13	3	1	2	1	1	2	1	1	1	2	1	2	2	1	0	44	22	960	2	1.73	5.47	7.08	123	4	1
1	1	3	18	3	1	2	4	1	2	2	2	1	2	1	2	2	2	1	43.2	39	601	1.85	1.5	6.89	8.69	98	9	1
2	1	2	47	3	2	2	3	1	1	2	1	0	2	2	2	2	2	1	27.8	28	1039	2.41	2.06	5.91	7.77	126	13	1
3	2	1	17	3	1	2	1	1	1	1	1	1	2	2	2	1	2	3	40.8	27	957	2.2	1.21	6.54	10.7	99	40	1
3	1	2	70	2	1	2	2	1	1	2	1	0	2	2	2	2	2	2	31.8	25	950	2.05	2.19	6.98	7.98	106	20	1
1	3	3	40	1	1	2	1	2	1	2	2	2	2	1	1	1	1	3	39.5	34	569	2.11	1.13	4.92	6.26	140	1	2
1	1	2	50	3	1	2	3	1	2	2	2	2	2	1	2	1	1	3	35.5	11	984	2.23	2.82	4.76	9	93	5	1
1	3	3	24	1	1	2	1	2	2	2	2	2	2	1	1	1	1	1	20.3	27	499	1.94	2.6	6.17	5.87	94	0	2
1	2	2	15	2	1	2	1	2	1	1	1	1	2	1	1	2	2	1	30.8	15	472	2.13	2.48	4.79	6.59	120	11	2
1	3	1	37	2	1	2	3	2	1	1	1	1	2	2	1	2	1	2	46.6	30	618	2.55	2.36	6.6	10.61	113	17	2
2	2	1	20	3	1	2	4	1	2	2	2	1	2	1	2	2	1	3	30.4	41	1244	2.33	1.89	4.72	4.2	88	2	1
3	1	1	45	3	1	2	1	1	1	1	1	1	2	1	2	2	1	1	22.4	25	706	2.49	1.98	4.7	4.32	112	2	1
2	1	2	40	3	1	2	4	1	2	2	2	1	1	2	2	2	1	1	29.9	16	967	2.25	2.34	6.83	4.63	122	37	1
1	1	1	70	1	1	2	1	1	1	2	1	1	2	2	2	2	1	1	45.6	25	642	1.97	2.93	5.67	10	110	20	1
3	2	1	34	1	1	2	1	1	1	2	2	1	2	2	2	1	1	1	30.1	30	817	2.49	2.39	5.52	6.19	105	7	1
3	3	1	28	2	1	1	2	1	1	1	1	0	2	2	2	2	2	2	45.3	26	975	2.08	2.87	6.38	6.7	106	37	1
1	1	2	37	2	1	2	1	1	2	1	2	1	2	1	2	2	2	1	38.6	40	1105	1.86	1.46	5.67	9.35	125	33	1
1	3	2	46	1	1	2	2	2	1	1	1	2	2	2	1	2	1	0	41.5	14	541	2.49	2.85	5.88	4.22	106	24	2
3	1	1	13	1	1	2	3	1	2	2	2	1	2	2	2	1	2	1	25.8	42	933	2.32	2.86	5.03	7.22	113	30	1
2	1	1	37	1	2	2	3	2	2	2	2	1	2	2	1	1	2	1	37	11	532	1.92	1.35	5.48	5.06	108	0	2
3	2	2	49	2	1	2	1	1	2	2	2	1	2	1	2	2	2	3	46.8	29	806	2.1	2.7	5.77	4.61	117	22	1
1	2	2	49	3	1	2	2	1	1	1	1	1	2	2	2	1	1	2	22.8	26	1057	1.94	1.08	6.28	6.92	104	23	1
1	1	1	41	2	1	2	1	1	2	1	1	2	2	1	2	1	1	3	22.7	28	842	2	2.79	4.99	7.21	109	18	1
1	2	2	36	1	1	2	1	2	2	1	2	2	2	1	1	1	1	3	43.6	23	557	2.35	1.11	5.36	10.63	109	7	2
1	3	2	69	1	1	2	1	1	1	2	1	1	2	1	2	2	1	1	37.9	42	578	2.54	0.99	4.97	8.18	95	15	1
3	1	3	67	1	1	2	2	1	1	1	1	2	2	1	1	1	1	1	29.1	23	471	2.06	1.3	5.11	7.49	123	10	2
2	2	2	69	2	1	2	1	2	1	2	2	0	2	2	2	2	2	2	26.4	20	448	2.37	2.51	6.98	8.6	90	8	1
1	1	1	37	2	1	2	4	1	2	2	2	1	2	2	2	2	1	3	34.1	10	1051	2.57	1.37	7.19	6	118	33	1
1	2	1	72	3	1	2	1	2	2	2	2	0	2	2	2	2	2	1	29.3	36	1262	2.26	2.48	5.03	4.11	123	0	1
1	1	2	43	3	1	2	4	2	2	2	2	1	2	1	2	2	1	1	29.5	26	770	2.04	1.14	6.91	4.97	105	3	1
1	2	1	50	3	1	2	1	1	1	1	1	0	2	2	2	2	2	1	29.2	30	726	1.97	1.25	6.54	5.87	128	39	1
1	2	3	19	3	1	2	1	2	2	1	2	2	2	2	1	1	1	1	21.7	38	593	2.04	2.42	7.14	4.63	119	5	2
1	3	2	12	2	1	1	2	2	1	2	2	2	2	1	1	1	1	2	32.3	36	573	1.83	1.71	4.75	10.55	118	23	2
3	1	2	69	2	1	2	1	1	2	1	1	0	2	2	2	2	2	1	44.3	33	1263	2.22	1.14	7.12	8.63	93	4	1
1	3	3	36	3	1	2	1	1	1	2	1	2	2	2	1	1	1	1	24.2	29	847	2.52	2.29	5.91	5.05	98	35	2
1	2	2	45	3	1	2	3	1	1	1	1	2	2	1	1	2	1	1	23.2	21	1250	2.26	0.92	7.03	6.47	96	30	2
1	1	1	71	1	2	2	3	1	1	1	1	0	2	2	2	2	2	1	38.4	15	1063	2.36	1.86	6.55	8.65	98	0	1
3	2	1	59	1	1	2	1	1	1	2	1	0	2	2	2	2	2	3	23.4	16	1201	2.19	1.48	5.66	5.14	103	7	1
3	1	2	68	3	1	2	2	1	2	2	2	1	2	2	2	1	1	2	44.9	40	669	2.22	1.54	6.83	9.69	115	26	1
1	1	2	29	3	1	2	1	1	2	1	1	1	2	1	2	1	2	3	46.2	33	1054	2.08	2.9	5.03	4.78	135	22	1
3	1	1	37	3	1	2	3	2	2	1	2	1	2	2	1	1	2	3	32.6	25	714	2.23	1.49	5.81	6.86	111	18	2
3	1	1	3	3	1	2	1	2	1	2	2	1	2	1	1	2	2	1	21.4	17	485	2.39	1.3	5.63	4.75	123	19	2
2	1	2	22	2	1	2	1	1	2	1	1	2	1	1	1	1	1	1	44.9	28	486	2.48	2.21	6.56	8.76	111	9	2
1	3	1	9	2	1	2	3	2	2	2	2	2	2	1	1	2	1	2	21	41	612	2.28	1.02	5.01	8.55	96	32	2
2	2	1	30	2	1	2	2	1	1	2	1	2	1	1	2	2	1	3	34.2	23	825	2.18	0.94	6.47	8.49	119	2	1
1	2	2	39	1	1	2	1	1	1	2	1	1	2	1	2	2	2	1	22.7	42	867	1.81	2.92	5.04	5.03	116	0	1
1	2	2	30	1	1	2	4	2	1	1	1	1	2	2	1	2	2	1	45.2	13	990	2.44	2.31	4.82	8.3	94	28	2
1	2	1	48	1	1	2	1	1	1	2	1	1	2	1	2	2	2	1	29.7	26	1247	2.18	1.34	6.02	10.58	114	12	1
1	1	3	18	3	1	2	1	1	1	2	1	2	2	2	2	2	1	1	29.2	20	1256	2.53	2.9	6.44	9.18	123	1	1
3	1	1	51	2	1	1	4	1	1	1	1	0	2	2	2	2	2	2	35.6	25	917	2.49	1.55	7.09	5.38	98	34	1
1	3	1	55	2	1	2	1	1	1	1	1	0	2	2	2	2	2	1	40.5	22	939	2.01	1.9	6.27	8.75	128	14	1
1	2	1	18	3	1	2	1	1	1	2	1	1	2	1	2	2	1	1	23.7	22	469	2.11	1.69	5.17	6.5	91	8	1
3	1	3	6	1	1	2	3	2	1	1	1	2	2	1	1	1	1	1	37.5	22	748	2.08	2.88	6.8	10.24	131	34	2
3	3	2	62	2	2	2	3	1	1	2	1	0	2	2	2	2	2	1	25.4	21	1170	1.87	1.24	5.48	9.39	114	1	1
1	1	3	44	1	1	2	1	2	1	1	1	1	2	2	1	2	1	3	39.1	28	695	2.57	2.33	5.59	5.05	130	7	2
1	2	2	25	3	1	2	2	2	2	2	2	1	2	2	1	1	2	2	25.5	21	474	2.09	2.43	6.38	8.46	107	28	2
3	1	2	5	2	1	2	1	1	2	2	2	1	2	1	2	2	1	3	46.1	19	872	2.3	1.47	6.24	5.51	89	31	1
2	1	2	28	3	1	2	3	2	1	2	1	2	2	1	1	1	1	3	34.6	25	813	2.59	1.41	6.26	7.82	132	13	2
3	1	1	26	1	1	2	1	2	1	2	2	1	2	1	1	2	2	1	23.2	18	654	2.17	1.72	6.64	9.54	96	16	2
1	1	1	16	2	1	2	1	2	2	1	2	1	2	2	1	1	2	1	34.4	21	547	2.26	2.95	6.61	4.4	105	3	2
1	2	1	24	3	1	2	3	1	1	1	1	1	2	1	2	2	1	2	22	21	1190	2.59	2.25	6.37	5.26	91	28	1
1	1	1	71	2	1	2	4	1	2	1	1	1	2	1	2	2	1	3	36.1	16	1040	2.02	1.05	6.67	5.49	97	25	1
1	1	3	6	1	1	2	1	2	1	1	1	2	2	1	1	2	1	1	42.2	10	452	2.43	1.65	6.27	6.47	140	19	2
1	1	2	34	3	1	2	4	1	2	1	1	1	2	1	2	2	1	1	40	34	1247	1.96	2.88	5.82	10.43	117	5	1
1	3	2	48	3	1	2	1	1	2	2	1	1	2	1	2	2	1	1	33.5	22	1086	2.32	1.71	4.86	5.5	124	2	1
1	3	2	16	1	1	2	1	2	1	2	1	2	2	1	1	1	2	1	26.5	27	728	2.45	1.26	5.48	7.77	119	7	2
1	1	1	49	2	1	1	2	1	1	1	1	0	2	2	2	2	2	2	38.8	36	1151	2.45	1.63	7.04	6.51	98	4	1
1	2	2	20	2	1	2	1	2	1	1	1	2	2	1	1	1	1	1	35.9	28	763	2.22	1.7	4.8	5.51	133	28	2
1	2	1	39	3	1	2	1	1	1	2	1	1	2	2	2	1	1	0	21.7	14	1194	2.34	0.97	4.67	8.31	94	8	1
3	1	2	53	1	1	2	3	2	2	1	1	2	2	1	1	1	1	1	39.6	22	783	1.84	1.94	6.23	8.83	125	22	2
3	3	3	38	2	2	2	3	1	2	2	2	1	2	2	2	1	1	1	23.1	27	1234	2.09	2.58	4.94	4.72	136	31	1
3	2	2	31	3	1	2	1	2	1	2	2	1	2	1	1	2	1	3	32.7	37	667	1.96	1.06	6.14	8.41	136	19	2
1	3	2	10	3	1	2	2	2	1	1	1	2	2	1	1	1	1	2	28.8	18	952	2.48	1.07	5.84	8.78	126	32	2
1	2	2	66	3	1	2	1	1	1	2	1	0	2	2	2	2	2	3	26	31	1226	1.95	1.21	5.7	9.79	128	11	1
1	2	3	56	3	1	2	3	1	2	2	2	1	2	1	2	2	1	3	32.4	16	1098	1.99	2.32	5.92	10.53	110	11	1
1	3	2	63	1	1	2	1	1	2	1	1	0	2	2	2	2	2	1	44.8	29	861	2.52	1.23	5.66	8.85	112	4	1
1	1	3	45	2	1	2	1	2	1	2	1	1	2	2	1	2	1	1	23.7	28	712	2.61	2.97	5.74	4.79	138	27	2
2	3	2	21	2	1	2	3	2	1	1	1	2	1	2	1	2	1	2	27.1	15	771	2.01	1.65	6.17	10.43	125	19	2
3	2	1	60	2	1	2	4	1	2	1	1	0	2	2	2	2	2	3	37.6	27	1140	2.33	2.28	7.16	9.19	91	26	1
3	2	2	9	1	1	2	2	2	1	1	1	2	2	1	1	1	1	1	23.3	11	710	1.85	2.28	4.88	5.85	111	24	2
3	1	1	51	3	1	2	4	1	1	1	1	1	2	1	2	2	1	1	22.5	17	705	2.23	1.73	5.04	8.52	117	32	1
1	2	1	6	1	1	2	2	2	2	1	2	2	2	1	1	1	1	1	27.7	41	714	2.31	2.23	5.18	9.79	115	29	2
1	1	2	12	1	1	2	1	2	1	1	1	2	2	1	1	1	1	1	36.6	10	442	2.45	1.95	4.66	9.31	135	11	2
3	1	1	64	2	1	1	1	1	1	2	1	1	2	1	2	2	1	2	30.5	22	1108	1.87	1.67	6.33	5.62	114	28	1
1	1	2	35	2	1	2	1	2	2	1	2	1	2	2	1	2	1	1	21.8	35	552	1.96	2.52	6.6	10.56	93	23	2
3	1	2	31	3	1	2	1	1	1	1	1	0	2	2	2	2	2	0	23.3	16	909	2.34	1.42	6.47	8.44	137	16	1
3	1	1	8	1	1	2	3	2	1	1	1	2	2	1	1	1	1	1	41.1	13	763	2.52	2.35	6.61	7.86	127	17	2
1	2	2	3	1	2	2	3	2	2	2	2	2	2	1	1	1	1	1	38.4	34	580	2.25	2.84	6.81	7.18	133	37	2
1	2	1	69	3	1	2	1	1	2	1	1	0	2	2	2	2	2	3	38.6	23	563	1.83	0.96	4.8	8.99	117	12	1
1	2	2	57	3	1	2	2	1	1	2	1	1	2	1	2	2	1	2	33.1	26	659	2.4	2.92	5.91	5.53	103	5	1
1	1	3	69	3	1	2	1	1	2	2	2	1	2	2	2	2	1	3	36.6	29	809	1.87	1.55	6.29	6.04	123	25	1
1	2	2	64	3	1	2	3	2	1	1	1	0	2	2	2	2	2	3	22.9	27	662	2.47	1.07	6.74	10.84	98	21	1
1	1	1	28	1	1	2	1	1	1	1	1	1	2	2	2	2	1	1	43.4	29	1182	2.4	2.3	6.24	5.12	105	3	1
1	1	3	7	2	1	2	1	2	2	1	2	2	2	1	1	1	1	1	33.2	23	584	2.12	2.8	6.31	4.62	126	13	2
3	3	1	36	3	1	2	3	1	1	2	1	0	2	2	2	2	2	2	22.3	43	896	1.91	1.35	6.99	5.94	111	32	1
3	2	1	69	2	1	2	4	1	1	2	1	0	2	2	2	2	2	3	30.7	18	1020	2.54	1.72	4.73	7.29	91	35	1
1	1	1	47	1	1	2	1	1	2	1	1	2	2	1	1	2	1	1	27.4	36	963	1.86	2.85	4.93	7.96	111	24	2
1	2	1	36	3	1	2	4	1	1	1	1	1	2	2	2	2	1	1	23.4	37	551	2.46	2.71	7.18	7.19	110	13	1
3	2	2	52	3	1	2	1	1	2	1	1	1	2	2	2	2	1	1	24.7	42	772	2.45	1.74	6.48	8.85	107	12	1
1	1	3	40	3	1	2	1	2	1	1	1	2	2	1	1	1	1	1	31.8	11	606	2.22	2.83	5.69	10.68	103	40	2
1	2	1	30	2	1	1	2	2	2	1	2	2	2	1	1	1	1	2	42.1	21	599	2.42	1.7	6.89	5.4	87	24	2
3	3	2	31	2	1	2	1	2	2	2	1	2	2	1	1	1	1	1	41.1	21	827	2.2	2.32	5.41	7.9	112	21	2
2	2	3	68	3	1	2	1	1	1	2	1	1	2	1	2	2	1	1	30.4	39	932	2.48	2.26	5.27	8.34	111	13	1
2	2	1	62	1	1	2	3	1	1	2	1	0	2	2	2	2	2	1	40.2	43	698	2.12	1.68	6.39	9.08	127	16	1
1	3	1	69	2	2	2	3	1	1	2	1	0	2	2	2	2	2	1	26.1	12	1213	2.09	2.35	6.56	7.28	133	13	1
1	2	2	27	1	1	2	1	2	2	1	2	2	2	1	1	1	1	3	40.2	14	912	1.99	2.93	6.88	5.72	116	33	2
1	1	2	14	1	1	2	2	2	1	1	1	2	2	1	1	1	1	2	26.5	32	850	1.94	1.75	5.15	6.21	120	19	2
1	2	2	26	2	1	2	1	2	2	2	2	2	2	1	1	1	1	3	46.8	12	634	2.52	1.86	4.8	8.09	110	8	2
3	1	2	22	3	1	2	3	2	2	2	2	2	2	1	1	1	1	3	31.8	20	980	2.32	2.12	5.03	6.05	120	9	2
3	1	2	28	1	1	2	1	2	1	1	1	1	2	2	1	2	1	1	38.5	35	482	2.09	1.04	5.3	9.73	96	10	2
3	1	1	32	2	1	2	1	2	1	1	1	2	2	1	1	2	1	1	40.7	12	606	1.97	2.92	5.88	9.07	105	33	2
1	1	2	46	2	1	2	3	1	2	2	2	1	2	1	2	2	1	2	32.9	21	1125	2.45	1.76	4.97	5.89	123	17	1
1	2	3	65	2	1	2	4	1	1	1	1	1	2	2	2	1	1	3	25.3	16	1251	1.82	1.22	5.72	9.34	129	4	1
2	2	1	12	1	1	2	1	2	1	2	2	1	1	1	1	2	2	1	24.5	20	767	1.87	1.48	5.37	4.5	91	5	2
1	2	1	59	3	1	2	4	2	2	2	2	0	2	2	2	2	2	1	20.7	9	1056	2.26	2.54	5.1	5.59	114	34	1
3	2	1	16	1	1	2	1	2	1	2	2	1	2	2	1	2	1	1	37.3	16	433	2.14	2.7	7.14	5.25	125	24	2
1	1	2	22	1	1	2	1	2	1	2	1	2	2	1	1	2	1	1	33.2	16	765	2.15	1.7	5.57	4.04	103	10	2
1	2	1	30	2	1	1	2	1	2	2	2	2	2	1	1	2	1	2	23.4	10	1005	2.06	1.41	5.47	8.68	133	4	2
1	1	1	48	2	1	2	1	1	2	1	2	1	2	2	1	1	2	1	35.4	11	875	2.48	1.32	6.51	8.84	110	39	2
3	1	2	23	3	1	2	1	1	1	2	2	2	2	1	1	1	2	0	35.4	34	557	2.55	2.67	6.08	6.12	109	19	2
3	2	2	52	1	1	2	3	1	1	1	1	2	2	1	1	1	1	1	22.2	38	1038	1.95	2.72	4.9	6.53	95	2	2
1	1	1	56	2	2	2	3	1	1	1	1	1	2	2	2	2	1	1	31.2	40	1108	2.24	2.42	6.72	8.75	132	23	1
1	1	2	53	3	1	2	1	1	2	1	1	0	2	2	2	2	2	3	46.5	29	1067	2.52	1.54	5.67	8.87	98	5	1
1	3	2	38	3	1	2	2	2	1	2	1	2	2	1	1	2	1	2	33.3	9	477	2.5	1.38	5.71	7.1	100	12	2
3	1	3	69	3	1	2	1	2	2	2	2	0	2	2	2	2	2	3	46.7	32	905	2.12	2.7	5.06	9.17	107	28	1
1	3	1	29	3	1	2	3	2	2	2	2	2	2	1	2	2	1	3	27.3	31	1097	1.85	1.92	4.63	6.99	97	23	1
1	3	1	18	1	1	2	1	2	2	1	2	2	2	1	1	1	1	1	29.9	35	752	1.88	0.95	7.18	4.53	103	31	2
3	1	2	23	3	1	2	1	1	1	1	1	1	2	2	2	1	1	1	27.4	31	1144	1.85	1.39	5.87	8.6	123	40	1
1	2	1	13	2	1	2	4	1	1	1	1	2	2	1	1	1	1	2	20.6	34	973	2.12	2.02	6.64	5.87	100	8	2
1	1	1	43	2	1	2	3	2	1	1	1	2	2	1	1	1	2	3	41.7	40	896	2.16	2.11	7.16	8	110	20	2
1	1	2	54	3	1	2	1	1	2	1	1	1	2	1	2	2	1	1	42.3	40	1026	1.91	2.16	6.57	8.79	106	31	1
1	3	1	64	2	1	2	3	1	2	1	1	1	2	1	2	1	2	1	44.5	30	1168	2.38	1.44	5.3	10.77	115	31	1
3	2	1	27	3	1	2	2	1	2	2	2	0	2	2	2	2	2	1	26	38	1117	2.22	1.99	5.9	5.42	127	30	1
1	1	3	10	1	1	2	1	1	1	2	1	0	2	2	2	2	2	1	34.7	34	1091	1.96	2.41	7.15	6.96	135	21	1
1	3	1	31	2	1	1	1	1	2	2	2	1	2	1	2	2	2	2	46.8	17	520	2.4	1.2	6.29	6.73	103	2	1
1	2	2	11	2	1	2	1	2	2	1	2	1	2	2	1	1	2	1	21.7	22	482	2.28	2.94	5.19	6.12	135	40	2
1	1	1	24	3	1	2	1	1	1	2	2	0	2	2	2	2	1	1	24.1	25	1101	1.92	2.2	7.1	4.35	90	2	1
1	3	2	37	1	1	2	3	1	2	2	2	0	2	2	2	2	2	1	24.7	17	796	2.43	0.96	6.7	7.71	91	37	1
2	2	2	44	2	2	2	3	1	1	2	1	1	2	1	2	2	1	1	26.5	33	1191	2.53	2.18	6.56	6.57	99	5	1
1	2	3	7	3	1	2	1	1	2	2	2	1	2	1	1	1	2	3	31.1	15	793	2.41	2.19	5.72	9.11	100	8	2
1	2	2	18	3	1	2	2	1	2	2	2	1	2	2	1	1	2	2	32.3	35	522	2.58	2.71	4.75	10.75	101	12	2
2	3	2	19	3	1	2	3	2	1	2	1	1	2	2	1	1	1	3	32.5	30	552	2.37	0.9	6.37	7.52	104	32	2
1	1	3	41	3	1	2	2	2	2	1	2	1	2	2	1	1	1	3	33.7	13	727	2.02	2.7	7.16	8.16	113	0	2
3	2	1	12	1	1	2	1	2	2	1	2	1	2	1	1	1	1	1	33.8	29	651	2.05	2.25	5.74	10.06	118	20	2
1	2	1	67	2	1	2	1	1	1	2	1	1	2	2	2	1	1	1	34.4	35	1130	2.14	2.48	5.03	6.58	122	1	1
1	1	2	9	2	1	2	3	2	2	2	2	1	2	2	1	1	2	2	37.1	17	683	1.9	2.31	5.17	4.66	124	0	2
3	1	2	19	2	1	2	4	2	2	1	2	1	2	2	1	1	2	3	38.3	30	618	2.46	1.08	4.77	8.37	127	11	2
3	3	1	48	1	1	2	4	2	1	2	2	2	2	1	2	1	2	1	38.5	21	1170	2.22	1.9	5.73	8.26	127	2	1
3	2	1	60	2	1	2	2	1	1	2	1	2	2	1	2	2	1	0	43.9	43	1100	2.28	2.59	6.66	10.23	127	19	1
2	3	1	50	3	1	2	1	2	1	1	1	2	2	2	2	2	2	1	44.2	16	1089	2.16	1.03	6.43	7.71	129	20	1
3	1	2	23	3	1	2	1	2	1	2	2	2	2	1	1	1	2	0	35.4	34	557	2.55	2.67	6.08	6.12	109	19	2
3	2	2	52	1	1	2	3	2	1	1	1	2	2	1	1	1	1	1	22.2	38	1038	1.95	2.72	4.9	6.53	95	2	2
1	1	1	56	2	2	2	3	1	1	1	1	1	2	2	2	2	1	1	31.2	40	1108	2.24	2.42	6.72	8.75	132	23	1
1	1	2	53	3	1	2	1	2	2	1	1	0	2	2	2	2	2	3	46.5	29	1067	2.52	1.54	5.67	8.87	98	5	1
1	3	2	38	3	1	2	2	1	1	2	1	2	2	1	1	2	1	2	33.3	9	477	2.5	1.38	5.71	7.1	100	12	2
3	1	3	69	3	1	2	1	1	2	2	2	0	2	2	2	2	2	3	46.7	32	905	2.12	2.7	5.06	9.17	107	28	1
1	3	1	29	3	1	2	3	1	2	2	2	2	2	1	2	2	1	3	27.3	31	1097	1.85	1.92	4.63	6.99	97	23	1
1	3	1	18	1	1	2	1	2	2	1	2	2	2	1	1	1	1	1	29.9	35	752	1.88	0.95	7.18	4.53	103	31	2
3	1	2	23	3	1	2	1	2	1	2	2	2	2	1	1	1	2	0	35.4	34	557	2.55	2.67	6.08	6.12	109	19	2
3	2	2	52	1	1	2	3	2	1	1	1	2	2	1	1	1	1	1	22.2	38	1038	1.95	2.72	4.9	6.53	95	2	2
1	1	1	56	2	2	2	3	1	1	1	1	1	2	2	2	2	1	1	31.2	40	1108	2.24	2.42	6.72	8.75	132	23	1
1	1	2	53	3	1	2	1	2	2	1	1	0	2	2	2	2	2	3	46.5	29	1067	2.52	1.54	5.67	8.87	98	5	1
1	3	2	38	3	1	2	2	1	1	2	1	2	2	1	1	2	1	2	33.3	9	477	2.5	1.38	5.71	7.1	100	12	2
3	1	3	69	3	1	2	1	1	2	2	2	0	2	2	2	2	2	3	46.7	32	905	2.12	2.7	5.06	9.17	107	28	1
1	3	1	29	3	1	2	3	1	2	2	2	2	2	1	2	2	1	3	27.3	31	1097	1.85	1.92	4.63	6.99	97	23	1
1	3	1	18	1	1	2	1	2	2	1	2	2	2	1	1	1	1	1	29.9	35	752	1.88	0.95	7.18	4.53	103	31	2
3	1	2	23	3	1	2	1	2	1	2	2	2	2	1	1	1	2	0	35.4	34	557	2.55	2.67	6.08	6.12	109	19	2
3	2	2	52	1	1	2	3	2	1	1	1	2	2	1	1	1	1	1	22.2	38	1038	1.95	2.72	4.9	6.53	95	2	2
1	1	1	56	2	2	2	3	1	1	1	1	1	2	2	2	2	1	1	31.2	40	1108	2.24	2.42	6.72	8.75	132	23	1
1	1	2	53	3	1	2	1	2	2	1	1	0	2	2	2	2	2	3	46.5	29	1067	2.52	1.54	5.67	8.87	98	5	1
1	3	2	38	3	1	2	2	1	1	2	1	2	2	1	1	2	1	2	33.3	9	477	2.5	1.38	5.71	7.1	100	12	2
3	1	3	69	3	1	2	1	1	2	2	2	0	2	2	2	2	2	3	46.7	32	905	2.12	2.7	5.06	9.17	107	28	1
1	3	1	29	3	1	2	3	1	2	2	2	2	2	1	2	2	1	3	27.3	31	1097	1.85	1.92	4.63	6.99	97	23	1
1	3	1	18	1	1	2	1	2	2	1	2	2	2	1	1	1	1	1	29.9	35	752	1.88	0.95	7.18	4.53	103	31	2
3	1	2	23	3	1	2	1	2	1	2	2	2	2	1	1	1	2	0	35.4	34	557	2.55	2.67	6.08	6.12	109	19	2
3	2	2	52	1	1	2	3	2	1	1	1	2	2	1	1	1	1	1	22.2	38	1038	1.95	2.72	4.9	6.53	95	2	2
1	1	1	56	2	2	2	3	1	1	1	1	1	2	2	2	2	1	1	31.2	40	1108	2.24	2.42	6.72	8.75	132	23	1
1	1	2	53	3	1	2	1	2	2	1	1	0	2	2	2	2	2	3	46.5	29	1067	2.52	1.54	5.67	8.87	98	5	1
1	3	2	38	3	1	2	2	1	1	2	1	2	2	1	1	2	1	2	33.3	9	477	2.5	1.38	5.71	7.1	100	12	2
3	1	3	69	3	1	2	1	1	2	2	2	0	2	2	2	2	2	3	46.7	32	905	2.12	2.7	5.06	9.17	107	28	1
1	3	1	29	3	1	2	3	1	2	2	2	2	2	1	2	2	1	3	27.3	31	1097	1.85	1.92	4.63	6.99	97	23	1
1	3	1	18	1	1	2	1	2	2	1	2	2	2	1	1	1	1	1	29.9	35	752	1.88	0.95	7.18	4.53	103	31	2
3	1	2	23	3	1	2	1	2	1	2	2	2	2	1	1	1	2	0	35.4	34	557	2.55	2.67	6.08	6.12	109	19	2
3	2	2	52	1	1	2	3	2	1	1	1	2	2	1	1	1	1	1	22.2	38	1038	1.95	2.72	4.9	6.53	95	2	2
1	1	1	56	2	2	2	3	1	1	1	1	1	2	2	2	2	1	1	31.2	40	1108	2.24	2.42	6.72	8.75	132	23	1
1	1	2	53	3	1	2	1	2	2	1	1	0	2	2	2	2	2	3	46.5	29	1067	2.52	1.54	5.67	8.87	98	5	1
1	3	2	38	3	1	2	2	1	1	2	1	2	2	1	1	2	1	2	33.3	9	477	2.5	1.38	5.71	7.1	100	12	2
3	1	3	69	3	1	2	1	1	2	2	2	0	2	2	2	2	2	3	46.7	32	905	2.12	2.7	5.06	9.17	107	28	1
1	3	1	29	3	1	2	3	1	2	2	2	2	2	1	2	2	1	3	27.3	31	1097	1.85	1.92	4.63	6.99	97	23	1
1	3	1	18	1	1	2	1	2	2	1	2	2	2	1	1	1	1	1	29.9	35	752	1.88	0.95	7.18	4.53	103	31	2

## Sheet: Data_Dictionary
Variable	Coding
BMI	1=Underweight (< 18.5),2=Healthy Weight (18.5 ~ 24),3=Overweight (> 24)
Smoking	1=Never,2=Quit,3=Smoking
Drinking	1=Never,2=Occasional,3=Frequent
Dialysis duration
Dialysis frequency	1=Once a week,2=Twice a week,3= Three times a week
Regular dialysis	1=Yes,2=No
Dialysis hypotension	1=Yes,2=No
Primary disease	1=Diabetic nephropathy，2=Secondary glomerulonephritis，3=Chronic nephritis syndrome，4=Other
Combined hypertension	1=Yes,2=No
Combined heart disease	1=Yes,2=No
Combined diabetes	1=Yes,2=No
Polypharmacy	1=Yes,≥5;2=No,＜5
Frailty conditions	1=Robust，2=Pre-frail，3=Frail
Weight loss	1=Yes,2=No
Fatigue	1=Yes,2=No
Low physical activity	1=Yes,2=No
Slowed walking speed	1=Yes,2=No
Low grip strength	1=Yes,2=No
Barthel index	1=Independence，2=Mild dependence，3=Moderate dependence，4=Severe dependence
Albumin
BUN
Scr
Ca
P
K
WBC
Hemoglobin
CRP
Class	1=Class 1，2=Class 2
